# Supplementary material for: Impact of the 2019 Coronavirus Disease Pandemic on Health-Related Quality of Life and Psychological Status: The Role of Physical Activity
Source: Int J Environ Res Public Health. 2021 Apr 10;18(8):3992. doi: 10.3390/ijerph18083992 (PMC8069215; doi:10.3390/ijerph18083992)
Supplement: Supplementary file 1 [file ijerph-18-03992-s001.zip]

Archive with 2 entries (2 files):
- Supplementary File S1.doc
- Supplementary Table S1.docx
